# Supplementary material for: Looming Angry Faces: Preliminary Evidence of Differential Electrophysiological Dynamics for Filtered Stimuli via Low and High Spatial Frequencies
Source: Brain Sci. 2024 Jan 19;14(1):98. doi: 10.3390/brainsci14010098 (PMC10813450; doi:10.3390/brainsci14010098)
Supplement: Supplementary file 1 [file brainsci-14-00098-s001.zip]

Archive with 1 entries (1 files):
- brainsci-2704984-supplementary.pdf
